# Supplementary material for: Systems biology and network pharmacology of frailty reveal novel epigenetic targets and mechanisms
Source: Sci Rep. 2019 Jul 22;9:10593. doi: 10.1038/s41598-019-47087-7 (PMC6646318; doi:10.1038/s41598-019-47087-7)
Supplement: Supplementary file 2 — Supplementary Dataset [file 41598_2019_47087_MOESM2_ESM.xlsx]

## Sheet: Hoja1
Title Systems biology and network pharmacology of frailty reveal novel epigenetic targets and mechanisms Authors 1Gomez-Verjan JC .,1Ramirez-Aldana R., 1, 2Pérez-Zepeda M.U., 1Quiroz-Baez R., 1Luna-Lopez A., 1Gutierrez-Robledo L.M*. Affiliations 1Instituto Nacional de Geriatría (INGER), Mexico City, Mexico 2Geriatric Medicine Research, Dalhousie University and Nova Scotia Health Authority, Halifa…
Supplementary Dataset 1 . Deficit-genes sociomatrix
Node Name	Deficit Name	Pubmed (MESH terms)	IL-12	ACVR1B	MSTN	IL-18	SELP	TNF	IGF2	ACTN3	AMPD1	LRP1	ApoE	CREBBP	KAT2B	CASP8	MTR	FN1	GSTZ1	TIAM1	STAT1	TCN2	BTRC	ACE	CNTF	GR	IGFN1	UNC13C	MYLK4	C12orf75	HCN1	MYH8	CFAP61	NR4A3	FAM83B	DAAM2	NNMT	ZNF382	TPPP3	COL28A1	METTL21EP	HIST1H3E	SERPINA5	METTL21C
Everyday	Changes in everyday activities	Disability, loss of function	96	4	21	51	1	1000	25	4	1	4	237	50	0	40	127	1	1	4	53	0	2	158	24	53	0	0	0	0	9	1	0	7	0	1	1	0	1	0	0	0	1	0
Headache	Headache	Cervicalgia, cephalea, headache, neck pain	29	0	0	9	0	211	1	0	0	10	16	0	0	4	2	0	0	0	3	0	0	150	4	13	0	0	0	0	1	0	0	0	0	0	1	0	0	0	0	0	0	0
Neck	Poor muscle tone in neck	Neck muscle paresis	0	0	0	0	0	0	0	0	0	0	0	0	0	0	0	0	0	0	0	0	0	0	0	0	0	0	0	0	0	0	0	0	0	0	0	0	0	0	0	0	0	0
Grooming	Problems getting dress, bathing, inconence, toilet, personal grooming	Disability, loss of function, dependence, activities of daily living	96	4	21	51	1	1000	25	4	1	4	237	50	0	40	127	1	1	4	53	0	2	158	24	53	0	0	0	0	9	1	0	7	0	1	1	0	1	0	0	0	1	0
Rectal	Rectal problems	rectal diseases	82	0	4	29	0	666	101	0	1	0	16	7	0	132	33	10	0	16	34	3	1	31	1	17	0	0	1	0	0	0	0	0	0	1	4	0	0	0	0	0	0	0
Gastrointestinal	Gastrointestinal problems	Crohn`s disease, ulcerative colitis, Peptic ulcer disease, chronic diarrhea, celiac disease	319	0	0	111	1	2887	0	0	0	0	9	2	1	18	10	3	0	0	35	0	0	37	0	33	0	0	0	0	0	0	0	0	0	0	0	0	0	0	0	0	0	0
Cooking_Shopping	Problems cooking, shopping, taking medication, going out alone	Disability, loss of function, dependence, instrumental activities of daily living	96	4	21	51	1	1000	25	4	1	4	237	50	0	40	127	1	1	4	53	0	2	158	24	53	0	0	0	0	9	1	0	7	0	1	1	0	1	0	0	0	1	0
Sucking_problems	Sucking problems	Dysphagia	2	0	0	2	1	37	0	0	0	0	3	0	0	2	0	0	0	0	1	0	0	41	0	3	0	0	0	0	0	0	0	0	0	0	0	0	0	0	0	0	0	0
Mobility	Impaired mobility	Disability, loss of function, dependence, mobility impairment	96	4	21	51	1	1000	25	4	1	4	237	50	0	40	127	1	1	4	53	0	2	158	24	53	0	0	0	0	9	1	0	7	0	1	1	0	1	0	0	0	1	0
Musculoskeletal problems	Musculoskeletal problems	Arthritis, osteoporosis	402	1	9	262	6	6534	12	5	6	23	82	11	0	92	22	4	0	2	181	1	1	302	6	481	0	0	0	0	0	0	1	7	0	0	14	0	0	0	0	0	2	2
Ataxia	Poor limb coordination	Ataxia	4	0	0	0	0	37	2	0	0	0	10	3	0	29	2	0	0	0	3	0	0	2	1	3	0	0	0	0	0	0	0	0	0	0	0	0	1	0	0	0	1	0
Posture	Poor standing posture	Posture control	2	0	0	1	0	4	0	0	0	0	0	0	0	0	0	0	0	0	0	0	0	16	0	0	0	0	0	0	0	0	0	0	0	0	0	0	0	0	0	0	0	0
Gait	Irregular gait pattern	Gait	0	0	1	0	0	25	1	2	0	0	35	0	0	1	0	0	0	0	0	1	0	24	1	1	0	0	0	0	0	0	0	0	0	0	0	0	0	0	0	0	0	0
Falls	Falls	Falls	4	0	1	3	1	23	2	2	0	0	19	2	0	0	0	0	0	1	0	0	0	29	0	4	0	0	0	0	0	0	0	0	0	0	0	0	0	0	0	0	0	0
Mood	Mood problems, Depression	Depression	45	0	0	38	1	553	6	1	0	1	257	31	0	25	16	0	0	0	10	1	0	335	6	656	0	0	0	0	5	0	0	0	0	0	0	0	0	0	0	0	0	0
Tired	Tiredness al the time	Chronic fatigue syndrome, fibromyalgia	12	0	0	10	0	111	0	0	1	0	4	1	0	0	0	0	0	0	0	0	0	11	0	37	0	0	0	0	0	0	0	1	0	0	0	0	0	0	0	0	1	0
Sleep	Sleep changes	Sleep disorders	16	0	1	13	2	277	0	0	1	2	86	0	0	0	3	0	0	0	2	0	0	94	2	37	0	0	0	0	0	0	0	0	0	0	0	0	0	0	0	0	0	0
Restlessness	Restlessness	Anxiety, bipolar disorder	21	0	1	12	1	318	4	0	0	0	127	8	0	7	5	0	1	1	2	1	0	99	7	259	0	0	0	0	2	0	0	1	0	0	2	0	0	0	0	0	0	3
Cognitive	Memory changes, cognitive impairment, cognitive loss	dementia, cognitive impairment	49	0	1	64	7	800	9	1	0	108	4706	19	38	28	35	3	0	0	14	4	0	256	0	67	0	0	0	1	2	0	0	2	0	0	0	0	0	0	0	0	0	0
Delirium	Clouding or delirium	delirium	2	0	0	1	0	19	0	0	0	0	27	0	0	0	0	0	0	0	0	0	0	8	0	2	2	0	0	0	0	0	0	0	0	0	0	0	0	0	0	0	0	0
Paranoid	Paranoid features	Psychotic symptoms	6	0	0	18	0	36	0	0	0	0	0	49	0	2	4	1	0	0	0	0	0	12	0	31	0	0	0	0	0	0	0	0	0	0	0	0	0	0	0	0	0	0
Neurologic	Impaired vibration, degenerative disease, snout reflex, palmomental reflex	Neurologic disorders	326	3	120	225	26	2837	39	12	3	110	2006	58	0	79	116	9	2	2	66	6	0	403	0	154	0	0	0	1	6	4	0	12	0	2	2	0	1	0	0	0	0	1
Parkinson	Parkinson´s disease	Parkinson`s disease, Tremor	19	1	3	3	1	546	3	0	0	3	384	0	0	10	7	0	0	1	3	0	0	65	8	31	0	0	0	1	1	0	0	3	0	0	5	0	0	0	0	1	1	0
Epileptic	Seizures, partial complex* Seizures, generalized	Epileptic disorder (Epilepsy) , Tremor	5	0	0	0	3	220	0	0	0	2	72	6	0	0	7	3	0	0	0	0	0	9	0	42	0	0	0	0	17	0	0	0	0	0	1	0	0	0	0	0	0	0
Cerebrovascular	Cerebrovascular problems	Cerebrovascular diseases	12	0	0	72	14	733	1	0	0	16	1179	1	0	30	53	1	0	0	13	5	0	1400	7	45	0	0	0	0	2	0	0	4	0	1	1	0	1	0	0	0	9	0
Diabetes	Diabetes miellitus	Diabetes miellitus	290	2	27	341	27	2104	133	3	4	22	1032	23	33	93	17	9	0	9	99	5	2	2340	17	478	0	0	0	0	3	0	0	12	0	0	11	0	1	1	0	0	3	0
Hypertension	Arterial hypertension	arterial hypertension	46	0	3	117	15	660	9	0	1	4	13	1	0	16	16	3	2	4	12	1	0	4172	2	155	0	0	0	0	0	0	0	4	0	0	2	0	1	0	0	0	0	0
Vasculitis	Peripheral pulses	peripheral vascular disease, vasculitis	174	0	0	91	9	1352	1	0	1	9	147	0	0	14	11	1	0	3	15	0	0	729	4	60	0	0	0	0	0	0	0	0	0	0	0	0	0	0	0	0	19	0
Cardic	Cardiac problems, Myocardial infarction, Arrhytmia, Congestive heart failure	Heart failure,cardiomyopathies, angor pectoris	77	4	10	146	11	1515	9	1	31	6	77	1	1	53	3	1	0	0	31	0	0	4270	2	46	0	0	1	0	9	1	0	1	0	0	0	0	0	0	0	0	1	0
Lung	Lung problems, respiratory problems	Chronic obstructive pulmonary disease, pneumonia, asthma	236	1	6	161	2	1651	1	0	3	3	17	1	1	25	3	3	0	0	70	1	0	290	1	414	0	0	0	0	0	0	0	0	0	0	5	0	1	0	0	0	1	0
Thyroid	Thyroid disease	Thyroid disease	77	0	2	27	1	394	3	0	0	2	37	6	1	38	2	17	0	2	17	0	0	113	1	96	0	0	0	0	24	0	0	40	0	0	4	0	0	0	0	0	5	0
Skin	Skin problems	dermatitis, herpes	247	0	0	149	2	1194	1	0	0	1	75	6	0	51	1	0	0	0	86	0	0	177	5	80	0	0	0	0	0	0	0	0	0	0	1	0	0	0	0	0	0	0
Cancer	Malignant disease	Cancer	1372	29	23	477	44	8990	571	3	3	90	300	215	17	3220	197	182	18	132	916	11	49	548	0	846	2	1	1	0	4	1	0	60	6	3	61	7	1	3	0	1	19	1
Breast	Breast problems	breast diseases	138	6	1	43	4	1264	39	0	1	8	27	15	2	333	35	21	4	17	101	0	4	71	0	110	1	0	0	0	4	1	0	2	2	0	2	1	0	0	0	0	3	0

## Sheet: Hoja2
Genes	Nombres		Pathways
IL-12
ACVR1B
MSTN
IL-18
SELP
TNF
IGF2
ACTN3
AMPD1
LRP1
ApoE
CREBBP
KAT2B
CASP8
MTR
FN1
GSTZ1
TIAM1
STAT1
TCN2
BTRC
ACE
CNTF
GR
mt146
mt204
mt228
IGFN1
UNC13C
MYLK4
C12orf75
CLC38A1
HCN1
MYH8
CFAP61
NR4A3
FAM83B
DAAM2
NNMT
ZNF382
TPPP3
COL28A1
METTL21EP
HIST1H3E
SNORD115-32
SERPINA5
METTL21C
